# Supplementary material for: Vertical and horizontal integration of multi-omics data with miodin
Source: BMC Bioinformatics. 2019 Dec 10;20:649. doi: 10.1186/s12859-019-3224-4 (PMC6902525; doi:10.1186/s12859-019-3224-4)
Supplement: Supplementary file 1 — Additional file 1. Horizontal integration analysis script. R script for performing horizontal integration as presented in the paper. [file 12859_2019_3224_MOESM1_ESM.txt]

#Load miodin
library(miodin)

#Create project
mp <- MiodinProject(name = "HorizontalIntegration")

#Study design Wei 2012
wei <- read.table(system.file("extdata/Wei2012_sampleTable.txt",      #Read data file from miodindata package
                              package = "miodindata"), row.names = 1,
                  header = TRUE, as.is = TRUE)
sampleTable <- data.frame(
  SampleName = rownames(wei),                                   #Unique sample names (50 samples)
  SamplingPoint = rep("sp1", 50),                               #One sampling point (must be provided)
  Tissue = ifelse(wei$CaseControl == "N", "Control", "Tumor"),  #25 controls and 25 tumors
  Pairs = rep(1:25, each = 2)                                   #Every control is paired with one tumor
)
assayTable <- data.frame(
  SampleName = rownames(wei),                                   #Unique samples names (same as in sampleTable)
  DataFile = rep(system.file("extdata/Wei2012.txt",             #Path to data file in miodindata (same for all samples)
                             package = "miodindata"), 50),
  DataColumn = rownames(wei)                                    #Column in data file corresponding to each sample
)
ms <- studyDesignCaseControl(       #Create a miodin study (case-control design)
  studyName = "Wei2012",            #Name of study in miodin project (must be unique)
  factorName = "Tissue",            #Sample table column containing factor with sample groups
  caseName = "Tumor",               #Factor level corresponding to cases
  controlName = "Control",          #Factor level corresponding to controls
  contrastName = "Tissue",          #Name of contrast representing the comparison between cases and controls
  numCase = 25,                     #Number of cases
  numControl = 25,                  #Number of controls
  sampleTable = sampleTable,        #Sample table data frame
  assayTable = assayTable,          #Assay table data frame
  assayTableName = "Wei2012 RNA",   #Assay table name
  paired = "Pairs")                 #Column in sample table with information on how samples are paired
insert(ms, mp, overwrite = TRUE)    #Insert study into project

#Study design Hou 2010
hou <- read.table(system.file("extdata/Hou2010_sampleTable.txt",
                              package = "miodindata"), row.names = 1,
                  header = TRUE, as.is = TRUE)
sampleTable <- data.frame(
  SampleName = rownames(hou),
  SamplingPoint = rep("sp1", 156),
  Tissue = ifelse(hou$CaseControl == "healthy", "Control", "Tumor")
)
assayTable <- data.frame(
  SampleName = rownames(hou),
  DataFile = rep(system.file("extdata/Hou2010.txt",
                             package = "miodindata"), 156),
  DataColumn = rownames(hou)
)
ms <- studyDesignCaseControl(
  studyName = "Hou2010",
  factorName = "Tissue",
  caseName = "Tumor",
  controlName = "Control",
  contrastName = "Tissue",
  numCase = 91,
  numControl = 65,
  sampleTable = sampleTable,
  assayTable = assayTable,
  assayTableName = "Hou2010 RNA")
insert(ms, mp, overwrite = TRUE)

#Study design Zhang 2012
zhang <- read.table(system.file("extdata/Zhang2012_sampleTable.txt",
                                package = "miodindata"), row.names = 1,
                    header = TRUE, as.is = TRUE)
sampleTable <- data.frame(
  SampleName = rownames(zhang),
  SamplingPoint = rep("sp1", 194),
  Tissue = zhang$CaseControl
)
assayTable <- data.frame(
  SampleName = rownames(zhang),
  DataFile = rep(system.file("extdata/Zhang2012.txt",
                             package = "miodindata"), 194),
  DataColumn = rownames(zhang)
)
ms <- studyDesignCaseControl(
  studyName = "Zhang2012",
  factorName = "Tissue",
  caseName = "Tumor",
  controlName = "Control",
  contrastName = "Tissue",
  numCase = 94,
  numControl = 100,
  sampleTable = sampleTable,
  assayTable = assayTable,
  assayTableName = "Zhang2012 RNA")
insert(ms, mp, overwrite = TRUE)
rm(wei, hou, zhang, sampleTable, assayTable, ms)

#Workflow for importing and processing data
mw <- MiodinWorkflow("Meta analysis")  #Create a new workflow
mw <- mw +
  importProcessedData(            #Module to import processed data (Wei2012)
    name = "Wei2012 importer",    #Name of module in workflow (must be unique)
    experiment = "microarray",    #Type of experimental platform (microarray, sequencing or mass spec)
    dataType = "rna",             #Omics data type (rna, snp, mutation, methylation or protein)
    studyName = "Wei2012",        #Name of study in project
    assayName = "Wei2012 RNA",    #Name of assay table in study
    datasetName = "Wei2012",      #Name of output dataset
    contrastName = "Tissue"       #Name of contrast to consider for coloring samples in QC plots
  ) %>%
  processMicroarrayData(          #Module to process imported data
    name = "Wei2012 processor",   #Name of module in workflow
    contrastName = "Tissue",      #Name of contrast (determines which samples to process)
    filterLowExp = TRUE,          #Filter low-expressed genes
    filterLowExpThresh = 5        #Low-expression threshold
  ) +
  importProcessedData(            #Import Hou2010 data
    name = "Hou2010 importer",
    experiment = "microarray",
    dataType = "rna",
    studyName = "Hou2010",
    assayName = "Hou2010 RNA",
    datasetName = "Hou2010",
    contrastName = "Tissue"
  ) %>%
  processMicroarrayData(          #Process Hou2010 data
    name = "Hou2010 processor",
    contrastName = "Tissue",
    filterLowExp = TRUE,
    filterLowExpThresh = 5
  ) +
  importProcessedData(            #Import Zhang2012 data
    name = "Zhang2012 importer",
    experiment = "microarray",
    dataType = "rna",
    studyName = "Zhang2012",
    assayName = "Zhang2012 RNA",
    datasetName = "Zhang2012",
    contrastName = "Tissue"
  ) %>%
  processMicroarrayData(          #Process Zhang2012 data
    name = "Zhang2012 processor",
    contrastName = "Tissue",
    filterLowExp = TRUE,
    filterLowExpThresh = 5
  )
mw <- insert(mw, mp, overwrite = TRUE)
mw <- execute(mw)

#Meta analysis
mw <- mw +
  integrateAssays(                                #Module to integrate data into single dataset
    name = "Assay integrator",                    #Name of module
    upstreamModules = c("Wei2012 processor",      #Upstream modules from which data should be integrated
                        "Hou2010 processor",
                        "Zhang2012 processor"),
    datasetName = "Meta dataset"                  #Name of output dataset
  ) %>%
  performOmicsModeling(                           #Module for performing linear modeling
    name = "Meta analysis",                       #Name of module
    contrastName = "Tissue",                      #Contrast specifying which sample groups to compare
    metaAnalysis = TRUE                           #Whether to perform meta-analysis
  )
mw <- execute(mw)                                 #Execute workflow

#Inspect results
mar <- get(mp, "analysisResult", "Meta dataset")  #Recover analysis results from project
result <- get(mar, "result", "Meta analysis")     #Recover results from the Meta analysis module
str(result)

#Export dataset and results
export(mp, "dataset", "Meta dataset")             #Export Meta dataset to disk
export(mp, "analysisResult", "Meta dataset")      #Export analysis result to disk
saveDataFile(mp)                                  #Save project and objects in hierarchy
